# Supplementary material for: Identification of endoplasmic reticulum stress-associated genes and subtypes for prediction of Alzheimer’s disease based on interpretable machine learning
Source: Front Pharmacol. 2022 Aug 19;13:975774. doi: 10.3389/fphar.2022.975774 (PMC9438901; doi:10.3389/fphar.2022.975774)
Supplement: Supplementary file 1 [file Table2.XLSX]

## Sheet: Supplementary Table 2
	RNF5	UBAC2	DNAJC10	RNF103	DDX3X	NGLY1	group
GSM2577046	11.5365	9.1798	9.473	5.92002	9.60072	11.8255	control
GSM2577047	11.6838	9.0079	9.26584	4.48243	9.81536	11.7799	control
GSM2577048	11.8725	8.84496	8.50568	4.81508	9.13886	11.3421	control
GSM2577049	11.7276	9.40884	9.0667	2.17552	9.72629	11.9759	control
GSM2577050	11.1721	8.84605	9.0876	3.48159	9.09879	11.8944	control
GSM2577051	11.4659	8.1977	8.77618	3.34208	8.65162	11.1472	control
GSM2577052	11.3834	9.29831	9.50169	4.86302	9.90206	12.3981	control
GSM2577053	11.3847	8.92323	9.14895	5.14498	9.86132	11.9374	control
GSM2577054	11.242	8.57331	9.3466	4.94328	9.97329	11.89	control
GSM2577055	11.7439	9.28586	9.09356	4.88298	10.1502	12.0537	control
GSM2577056	10.8873	9.56342	10.3321	6.14788	11.4034	12.7397	VD
GSM2577057	11.1744	9.45885	10.4892	6.48056	11.4074	12.9511	VD
GSM2577058	11.1379	9.39188	11.2412	7.84647	11.7958	12.939	VD
GSM2577059	11.7928	10.2665	10.6451	7.20346	11.3402	12.9353	VD
GSM2577060	8.83503	8.74386	12.7212	8.70626	14.169	12.6099	VD
GSM2577061	10.8735	9.55256	11.4017	6.69838	11.2709	12.7356	VD
GSM2577062	11.5164	10.1016	10.2835	5.19639	11.5761	12.2061	VD
GSM2577063	11.5207	9.70167	10.8143	6.84299	11.554	12.6393	VD
GSM2577064	11.0154	8.63597	11.5315	7.66496	12.4743	12.6688	VD
