# Supplementary material for: Identification of endoplasmic reticulum stress-associated genes and subtypes for prediction of Alzheimer’s disease based on interpretable machine learning
Source: Front Pharmacol. 2022 Aug 19;13:975774. doi: 10.3389/fphar.2022.975774 (PMC9438901; doi:10.3389/fphar.2022.975774)
Supplement: Supplementary file 2 [file Table3.XLSX]

## Sheet: Supplementary Table 3
	logFC	AveExpr	t	P.Value	adj.P.Val	B	ID
KEGG_NATURAL_KILLER_CELL_MEDIATED_CYTOTOXICITY	0.164462	-0.00537868	9.81425	9.17e-21	1.71e-19	36.4125	KEGG_NATURAL_KILLER_CELL_MEDIATED_CYTOTOXICITY
KEGG_AUTOIMMUNE_THYROID_DISEASE	0.250484	-0.0134078	9.52206	9.82e-20	1.14e-18	34.0832	KEGG_AUTOIMMUNE_THYROID_DISEASE
KEGG_CYTOKINE_CYTOKINE_RECEPTOR_INTERACTION	0.197189	-0.0103069	9.19065	1.37e-18	1.27e-17	31.4986	KEGG_CYTOKINE_CYTOKINE_RECEPTOR_INTERACTION
KEGG_CHEMOKINE_SIGNALING_PATHWAY	0.107362	-0.00293361	7.75031	5.96e-14	2.92e-13	21.0314	KEGG_CHEMOKINE_SIGNALING_PATHWAY
KEGG_INTESTINAL_IMMUNE_NETWORK_FOR_IGA_PRODUCTION	0.210822	-0.00827159	7.73588	6.59e-14	3.14e-13	20.9332	KEGG_INTESTINAL_IMMUNE_NETWORK_FOR_IGA_PRODUCTION
KEGG_LEUKOCYTE_TRANSENDOTHELIAL_MIGRATION	0.149257	-0.0044624	7.54146	2.51e-13	1.11e-12	19.6248	KEGG_LEUKOCYTE_TRANSENDOTHELIAL_MIGRATION
KEGG_APOPTOSIS	0.138883	-0.00684007	7.23586	1.96e-12	7.31e-12	17.6206	KEGG_APOPTOSIS
KEGG_B_CELL_RECEPTOR_SIGNALING_PATHWAY	0.131798	-0.00540415	7.13998	3.68e-12	1.29e-11	17.0053	KEGG_B_CELL_RECEPTOR_SIGNALING_PATHWAY
KEGG_P53_SIGNALING_PATHWAY	0.118269	-0.0101491	6.72377	5.28e-11	1.54e-10	14.4113	KEGG_P53_SIGNALING_PATHWAY
KEGG_T_CELL_RECEPTOR_SIGNALING_PATHWAY	0.0906104	-0.003916	6.72276	5.32e-11	1.54e-10	14.4051	KEGG_T_CELL_RECEPTOR_SIGNALING_PATHWAY
KEGG_NOTCH_SIGNALING_PATHWAY	0.155825	0.00423583	6.11025	2.13e-09	5.07e-09	10.8228	KEGG_NOTCH_SIGNALING_PATHWAY
KEGG_TOLL_LIKE_RECEPTOR_SIGNALING_PATHWAY	0.104265	-0.00514244	5.95376	5.22e-09	1.18e-08	9.95379	KEGG_TOLL_LIKE_RECEPTOR_SIGNALING_PATHWAY
KEGG_ANTIGEN_PROCESSING_AND_PRESENTATION	0.108562	-0.00563184	5.90531	6.86e-09	1.54e-08	9.68866	KEGG_ANTIGEN_PROCESSING_AND_PRESENTATION
KEGG_NOD_LIKE_RECEPTOR_SIGNALING_PATHWAY	0.0842792	-0.010613	3.99741	7.46e-05	0.000122821	0.792594	KEGG_NOD_LIKE_RECEPTOR_SIGNALING_PATHWAY
KEGG_PYRUVATE_METABOLISM	-0.294161	0.0156821	-12.4458	7.76e-31	1.44e-28	59.2405	KEGG_PYRUVATE_METABOLISM
KEGG_PROTEASOME	-0.431447	0.0125209	-11.9454	8.01e-29	7.45e-27	54.6714	KEGG_PROTEASOME
KEGG_RNA_DEGRADATION	-0.206417	0.014397	-11.3513	1.74e-26	1.08e-24	49.3749	KEGG_RNA_DEGRADATION
KEGG_CITRATE_CYCLE_TCA_CYCLE	-0.353704	0.0210274	-11.1507	1.03e-25	4.8e-24	47.62	KEGG_CITRATE_CYCLE_TCA_CYCLE
KEGG_FRUCTOSE_AND_MANNOSE_METABOLISM	-0.222056	0.010882	-9.9691	2.56e-21	5.96e-20	37.6654	KEGG_FRUCTOSE_AND_MANNOSE_METABOLISM
KEGG_PEROXISOME	-0.211878	0.00979199	-9.94851	3.04e-21	6.28e-20	37.498	KEGG_PEROXISOME
KEGG_NUCLEOTIDE_EXCISION_REPAIR	-0.222499	0.00816061	-9.75932	1.44e-20	2.23e-19	35.9711	KEGG_NUCLEOTIDE_EXCISION_REPAIR
KEGG_PROTEIN_EXPORT	-0.319888	0.0110248	-9.70115	2.31e-20	3.07e-19	35.5054	KEGG_PROTEIN_EXPORT
KEGG_GLYOXYLATE_AND_DICARBOXYLATE_METABOLISM	-0.24994	0.0279908	-9.54404	8.23e-20	1.02e-18	34.2568	KEGG_GLYOXYLATE_AND_DICARBOXYLATE_METABOLISM
KEGG_PENTOSE_PHOSPHATE_PATHWAY	-0.205033	0.00452057	-9.25037	8.54e-19	8.36e-18	31.9598	KEGG_PENTOSE_PHOSPHATE_PATHWAY
KEGG_PURINE_METABOLISM	-0.106529	0.0037026	-8.98146	6.97e-18	5.89e-17	29.8995	KEGG_PURINE_METABOLISM
KEGG_OXIDATIVE_PHOSPHORYLATION	-0.293162	0.00333994	-8.73788	4.5e-17	3.35e-16	28.0701	KEGG_OXIDATIVE_PHOSPHORYLATION
KEGG_PORPHYRIN_AND_CHLOROPHYLL_METABOLISM	-0.204523	0.00597961	-8.1989	2.46e-15	1.69e-14	24.1512	KEGG_PORPHYRIN_AND_CHLOROPHYLL_METABOLISM
KEGG_AMINO_SUGAR_AND_NUCLEOTIDE_SUGAR_METABOLISM	-0.182026	0.00623066	-8.10017	5.01e-15	3.33e-14	23.4533	KEGG_AMINO_SUGAR_AND_NUCLEOTIDE_SUGAR_METABOLISM
KEGG_UBIQUITIN_MEDIATED_PROTEOLYSIS	-0.143829	0.0129414	-8.07057	6.2e-15	3.72e-14	23.2452	KEGG_UBIQUITIN_MEDIATED_PROTEOLYSIS
KEGG_LYSOSOME	-0.137183	0.00409455	-7.78201	4.78e-14	2.4e-13	21.2475	KEGG_LYSOSOME
