# Supplementary material for: Identification of endoplasmic reticulum stress-associated genes and subtypes for prediction of Alzheimer’s disease based on interpretable machine learning
Source: Front Pharmacol. 2022 Aug 19;13:975774. doi: 10.3389/fphar.2022.975774 (PMC9438901; doi:10.3389/fphar.2022.975774)
Supplement: Supplementary file 3 [file Table4.XLSX]

## Sheet: Supplementary Table 4
	logFC	AveExpr	t	P.Value	adj.P.Val	B	ID
GOBP_NEGATIVE_REGULATION_OF_DENDRITIC_CELL_DIFFERENTIATION	0.474638	-0.0253946	11.6752	1e-27	2.31e-25	52.1875	GOBP_NEGATIVE_REGULATION_OF_DENDRITIC_CELL_DIFFERENTIATION
GOBP_NEGATIVE_REGULATION_OF_MONOCYTE_DIFFERENTIATION	0.354454	-0.0168318	11.0213	3.39e-25	4.18e-23	46.4507	GOBP_NEGATIVE_REGULATION_OF_MONOCYTE_DIFFERENTIATION
GOBP_POSITIVE_REGULATION_OF_RESPONSE_TO_INTERFERON_GAMMA	0.412256	-0.0458862	10.9721	5.21e-25	5.87e-23	46.0266	GOBP_POSITIVE_REGULATION_OF_RESPONSE_TO_INTERFERON_GAMMA
GOBP_NEGATIVE_REGULATION_OF_ACTIVATED_T_CELL_PROLIFERATION	0.242178	-0.0205246	10.5074	2.89e-23	2.14e-21	42.0751	GOBP_NEGATIVE_REGULATION_OF_ACTIVATED_T_CELL_PROLIFERATION
GOBP_NEGATIVE_REGULATION_OF_T_CELL_APOPTOTIC_PROCESS	0.224461	-0.0110734	10.4982	3.12e-23	2.28e-21	41.9986	GOBP_NEGATIVE_REGULATION_OF_T_CELL_APOPTOTIC_PROCESS
GOBP_T_CELL_HOMEOSTASIS	0.183852	-0.00966934	10.4846	3.51e-23	2.49e-21	41.8843	GOBP_T_CELL_HOMEOSTASIS
GOBP_AUTONOMIC_NERVOUS_SYSTEM_DEVELOPMENT	0.190943	-0.00757361	10.2709	2.14e-22	1.28e-20	40.1049	GOBP_AUTONOMIC_NERVOUS_SYSTEM_DEVELOPMENT
GOBP_LYMPHOCYTE_MIGRATION	0.18479	-0.0100784	10.0719	1.13e-21	5.41e-20	38.468	GOBP_LYMPHOCYTE_MIGRATION
GOBP_T_CELL_MIGRATION	0.212186	-0.0126393	9.9673	2.69e-21	1.18e-19	37.6153	GOBP_T_CELL_MIGRATION
GOBP_REGULATION_OF_MONOCYTE_DIFFERENTIATION	0.303996	-0.0061897	9.93287	3.58e-21	1.51e-19	37.3361	GOBP_REGULATION_OF_MONOCYTE_DIFFERENTIATION
GOBP_NEGATIVE_REGULATION_OF_NATURAL_KILLER_CELL_ACTIVATION	0.339413	-0.0102858	9.66473	3.2e-20	1.07e-18	35.1823	GOBP_NEGATIVE_REGULATION_OF_NATURAL_KILLER_CELL_ACTIVATION
GOBP_REGULATION_OF_T_CELL_APOPTOTIC_PROCESS	0.196866	-0.0120394	9.53485	9.12e-20	2.74e-18	34.1529	GOBP_REGULATION_OF_T_CELL_APOPTOTIC_PROCESS
GOBP_B_CELL_PROLIFERATION	0.180568	-0.00675093	9.49454	1.26e-19	3.66e-18	33.8353	GOBP_B_CELL_PROLIFERATION
GOBP_NEGATIVE_REGULATION_OF_LEUKOCYTE_APOPTOTIC_PROCESS	0.193931	-0.00729581	9.2211	1.1e-18	2.57e-17	31.7049	GOBP_NEGATIVE_REGULATION_OF_LEUKOCYTE_APOPTOTIC_PROCESS
GOBP_T_HELPER_17_TYPE_IMMUNE_RESPONSE	0.205713	-0.014893	8.87703	1.59e-17	3.08e-16	29.085	GOBP_T_HELPER_17_TYPE_IMMUNE_RESPONSE
GOBP_PROTEIN_TARGETING	-0.183594	0.0111791	-13.8741	9.54e-37	7.3e-33	72.6608	GOBP_PROTEIN_TARGETING
GOBP_UBIQUINONE_METABOLIC_PROCESS	-0.344963	0.024613	-12.7784	3.66e-32	3.5e-29	62.2538	GOBP_UBIQUINONE_METABOLIC_PROCESS
GOBP_TRNA_THREONYLCARBAMOYLADENOSINE_METABOLIC_PROCESS	-0.414135	0.0118664	-13.5587	2.07e-35	7.91e-32	69.6277	GOBP_TRNA_THREONYLCARBAMOYLADENOSINE_METABOLIC_PROCESS
GOBP_MITOCHONDRIAL_RNA_MODIFICATION	-0.444921	0.0193391	-13.0135	3.92e-33	1e-29	64.4547	GOBP_MITOCHONDRIAL_RNA_MODIFICATION
GOBP_INTRACELLULAR_PROTEIN_TRANSPORT	-0.151761	0.00771593	-12.9541	6.91e-33	1.32e-29	63.8969	GOBP_INTRACELLULAR_PROTEIN_TRANSPORT
GOBP_RNA_MODIFICATION	-0.180367	0.00680094	-12.7963	3.09e-32	3.5e-29	62.4209	GOBP_RNA_MODIFICATION
GOBP_REGULATION_OF_AUTOPHAGY_OF_MITOCHONDRION	-0.269775	0.018627	-12.5749	2.49e-31	1.59e-28	60.3635	GOBP_REGULATION_OF_AUTOPHAGY_OF_MITOCHONDRION
GOBP_ESTABLISHMENT_OF_PROTEIN_LOCALIZATION	-0.119568	0.00564029	-12.5382	3.51e-31	1.92e-28	60.0243	GOBP_ESTABLISHMENT_OF_PROTEIN_LOCALIZATION
GOBP_REGULATION_OF_HISTONE_UBIQUITINATION	-0.337042	0.0348494	-12.2935	3.45e-30	1.55e-27	57.7731	GOBP_REGULATION_OF_HISTONE_UBIQUITINATION
GOBP_PROTEIN_LOCALIZATION_TO_MITOCHONDRION	-0.201667	0.00755121	-11.4959	5.03e-27	9.86e-25	50.5969	GOBP_PROTEIN_LOCALIZATION_TO_MITOCHONDRION
GOBP_GOLGI_TO_VACUOLE_TRANSPORT	-0.255772	0.0160003	-11.3009	2.87e-26	4.67e-24	48.8809	GOBP_GOLGI_TO_VACUOLE_TRANSPORT
GOBP_RIBOSE_PHOSPHATE_BIOSYNTHETIC_PROCESS	-0.150976	0.00803362	-11.1819	8.24e-26	1.19e-23	47.8423	GOBP_RIBOSE_PHOSPHATE_BIOSYNTHETIC_PROCESS
GOBP_MITOCHONDRIAL_TRANSPORT	-0.157043	0.00767326	-11.3552	1.77e-26	3.01e-24	49.357	GOBP_MITOCHONDRIAL_TRANSPORT
GOBP_CELLULAR_RESPIRATION	-0.296164	0.0115864	-11.095	1.77e-25	2.3e-23	47.0879	GOBP_CELLULAR_RESPIRATION
GOBP_ATP_BIOSYNTHETIC_PROCESS	-0.217138	0.0112622	-10.991	4.42e-25	5.27e-23	46.1889	GOBP_ATP_BIOSYNTHETIC_PROCESS
