# Supplementary material for: Identification of endoplasmic reticulum stress-associated genes and subtypes for prediction of Alzheimer’s disease based on interpretable machine learning
Source: Front Pharmacol. 2022 Aug 19;13:975774. doi: 10.3389/fphar.2022.975774 (PMC9438901; doi:10.3389/fphar.2022.975774)
Supplement: Supplementary file 4 [file Table1.XLSX]

## Sheet: Supplementary Table 1
	logFC	P.Value	adj.P.Val	change
RNF186	-0.670448	8.44e-39	6.69e-36	down
NGLY1	-0.662279	4.01e-36	1.26e-33	down
RNF5	-0.658131	1.1e-34	2.2e-32	down
UBAC2	0.659665	1.06e-33	1.71e-31	up
TMEM67	0.702159	1.01e-32	1.21e-30	up
FBXO17	0.60162	1.15e-32	1.33e-30	up
UBE4B	0.564837	4.39e-32	4.43e-30	up
CREB3L3	0.619144	8.5e-29	4.33e-27	up
RNF103	0.529714	7.65e-26	2.37e-24	up
SERP2	-0.540212	1.23e-25	3.7e-24	down
DDX3X	-0.610835	2e-24	5.01e-23	down
AGR2	-0.552625	1.03e-23	2.3e-22	down
TMEM117	0.50428	4.75e-23	9.66e-22	up
DNAJC10	0.578696	1.69e-22	3.15e-21	up
FBXO27	-0.636466	2.26e-22	4.12e-21	down
SEL1L2	0.598399	3.37e-22	6.01e-21	up
FGF21	-0.568995	3.22e-21	4.99e-20	down
